# Supplementary material for: Anti-Obesity Activities of the Compounds from Perilla frutescens var. acuta and Chemical Profiling of the Extract
Source: Molecules. 2024 May 23;29(11):2465. doi: 10.3390/molecules29112465 (PMC11174005; doi:10.3390/molecules29112465)
Supplement: Supplementary file 1 [file molecules-29-02465-s001.zip]

Archive with 1 entries (1 files):
- molecules-3013733-supplementary.pdf
